# Supplementary material for: Solvent- and Catalyst-Free Synthesis of gem-Difluorinated and Polyfluoroarylated Compounds with Nucleophilic or Electrophilic Fluorine-Containing Reaction Partners, Respectively
Source: Molecules. 2024 Feb 2;29(3):697. doi: 10.3390/molecules29030697 (PMC10856203; doi:10.3390/molecules29030697)
Supplement: Supplementary file 1 [file molecules-29-00697-s001.zip]

Archive with 1 entries (1 files):
- molecules-2832743-supplementary.pdf
